# Supplementary material for: (-)-O-Methylcubebin from Vitex trifolia Enhanced Adipogenesis in 3T3-L1 Cells via the Inhibition of ERK1/2 and p38MAPK Phosphorylation
Source: Molecules. 2019 Dec 24;25(1):73. doi: 10.3390/molecules25010073 (PMC6994966; doi:10.3390/molecules25010073)
Supplement: Supplementary file 2 [file molecules-25-00073-s002.zip]

Archive with 1 entries (1 files):
- molecules-656905-SI.pptx
